# Supplementary material for: Screening for New Cosmeceuticals from Brown Algae Fucus vesiculosus with Antioxidant and Photo-Protecting Properties
Source: Mar Drugs. 2022 Oct 31;20(11):687. doi: 10.3390/md20110687 (PMC9697279; doi:10.3390/md20110687)
Supplement: Supplementary file 1 [file marinedrugs-20-00687-s001.zip]

Archive with 1 entries (1 files):
- marinedrugs-1935212-supplementary.pdf
